# Supplementary material for: Aggregation and Oligomerization Characterization of ß-Lactoglobulin Protein Using a Solid-State Nanopore Sensor
Source: Sensors (Basel). 2023 Dec 22;24(1):81. doi: 10.3390/s24010081 (PMC10781269; doi:10.3390/s24010081)
Supplement: Supplementary file 1 [file sensors-24-00081-s001.zip]

Archive with 1 entries (1 files):
- sensors-2734609-supplementary.pdf
